# Supplementary material for: Nursing homes underreport antipsychotic use but overreport diagnoses qualifying for appropriate use
Source: Health Aff Sch. 2023 Jun 20;1(2):qxad022. doi: 10.1093/haschl/qxad022 (PMC10846688; doi:10.1093/haschl/qxad022)
Supplement: qxad022_Supplementary_Data [file qxad022_Supplementary_Data.zip]

Archive with 2 entries (2 files):
- antipsychotics_appendix_revision_clean_05_22_23.docx
- coi_disclosure_chen_grabowski.docx
